# Supplementary material for: Comparative analysis of the mobilome yields new insights into its diversity, dynamics and evolution in parasites of the Trypanosomatidae family
Source: Parasitology. 2025 Jun 13;152(6):602–17. doi: 10.1017/S0031182025100231 (PMC12278014; doi:10.1017/S0031182025100231)
Supplement: Tullume-Vergara et al. supplementary material 3 — Tullume-Vergara et al. supplementary material [file S0031182025100231sup003.xlsx]

## Sheet: Supplementary Table S2
#	Taxa	Best coverage	Number of reads	Contigs N50 (bp)	Number of sequences	Coverage of RE	Read length (bp)
1	Angomonas ambiguus	0.13X	144444	4532	781	10.20%	250
2	Blechomonas sp.	0.15X	98822	4629	884	37.80%	300
3	Endotrypanum monterogeii	0.19X	122940	7560	428	10.80%	100
4	Herpetomonas megaseliae	0.13X	936000	10152	492	17.10%	150
5	Leishmania arabica	0.13X	158038	5408	172	12.70%	100
6	Leishmania chagasi	0.21X	365166	1723	130	3.71%	75
7	Leishmania gerbilli	0.17X	273658	4218	252	9.03%	100
8	Leishmania macropodum	0.19X	245882	4867	403	4.73%	100
9	Leishmania naiffi	0.17X	257072	5771	186	4.51%	100
10	Leishmania panamensis	0.17X	273658	4857	297	6.46%	100
11	Leishmania peruviana	0.23X	303920	2338	708	5.87%	100
12	Leishmania turanica	0.19X	301218	4313	259	8.60%	100
13	Leptomonas seymouri	0.19X	254878	2130	372	9.16%	100
14	Novymonas esmeralda	0.11X	133724	3492	1150	17.00%	300
15	Paratrypanosoma confusum	0.15X	90740	4370	1273	11.40%	250
16	Phytomonas françai	0.17X	165852	5621	226	16.80%	90
17	Porcisia deanei	0.17X	261218	1409	314	13.00%	100
18	Sergeia sp.	0.17X	283322	7989	1016	36.10%	300
19	Trypanosoma grayi	0.19X	96042	8770	391	13.90%	90
20	Trypanosoma theileri	0.19X	116922	8327	750	20.30%	90

## Sheet: Supplementary Table S3
Wilcoxon rank test among RE classes
Comparison	Original P-value	Bonferroni corrected P-value
DIRS vs LINE	0.062983	0.18894
DIRS vs Unknown	2.549270e-17	7.647811e-17
LINE vs Unknown	6.623822e-17	1.987147e-16

## Sheet: Supplementary Table S4
Summary of transposable and repeat elements identified in trypanosomatids using species-specific de novo libraries
#	Species	Genome Size	G+C%	REs %	SimpleRE/Other	LINE%	DIRS%	Multi-copy genes%	Unknown	rRNA%	TEs%
1	Angomonas ambiguus	2022-01-20	53.10	10.20	NA	0.35	0.90	5.51	4.23	0.05	1.25
2	Angomonas deanei	2022-09-20	49.85	13.97	2023-10-03	0.35	1.72	8.73	0.27	0.34	2.07
3	Blastocrithidia sp.	24.70	34.74	7.31	3.54	0.16	1.21	2.00	3.82	0.12	1.37
4	Blechomonas sp.	26.50	51.18	37.80	NA	1.28	0.05	8.50	28.07	0.35	1.33
5	Crithidia bombi	32.00	55.87	3.69	2.67	0.05	0.06	2.70	0.12	0.30	0.12
6	Crithidia expoeki	34.00	54.40	8.47	1.58	0.30	0.16	6.08	0.24	0.23	0.46
7	Crithidia fasciculata	41.20	57.03	17.27	2.69	0.20	1.31	10.35	1.21	0.91	1.51
8	Endotrypanum monterogeii	33.15	51.00	10.80	NA	0.59	0.37	1.13	8.38	0.12	0.96
9	Herpetomonas megaseliae	35.24	58.00	17.10	NA	0.20	1.16	6.57	8.27	1.07	1.36
10	Herpetomonas samuelpessoai	38.05	56.78	10.72	1.90	0.37	1.01	5.04	2.17	0.15	1.38
11	Kentomonas sorsogonicus	35.67	56.29	20.90	6.46	0.19	0.81	8.17	4.51	0.75	1.00
12	Lafontella mariadeanei	31.70	50.93	30.34	3.02	2.36	3.00	14.36	6.64	0.69	5.36
13	Leishmania aethiopica	33.60	60.45	11.05	2.87	1.52	0.01	6.46	1.17	0.31	1.53
14	Leishmania amazonensis	32.40	59.63	8.76	2.54	2024-12-01	0.01	4.44	1.33	0.27	1.13
15	Leishmania arabica	2022-10-31	57.00	12.70	NA	0.53	0.01	2.26	9.94	0.46	0.54
16	Leishmania braziliensis	32.30	58.05	9.56	2023-10-02	1.76	0.44	4.39	1.75	0.10	2.30
17	Leishmania chagasi	31.29	56.90	3.71	NA	0.22	0.11	1.44	2.25	0.07	0.33
18	Leishmania donovani	33.00	59.77	9.19	2.27	0.87	0.06	4.40	0.76	0.35	0.93
19	Leishmania enriettii	33.30	59.57	11.30	2.03	0.94	1.41	5.13	1.51	0.62	2.33
20	Leishmania gerbilli	33.16	59.00	9.03	NA	0.25	0.15	2.85	5.84	0.35	0.40
21	Leishmania guyanensis	32.27	57.87	8.93	2.01	1.77	0.68	3.47	1.24	0.60	2.46
22	Leishmania infantum	32.80	59.74	9.21	2.20	1.57	0.08	6.21	0.43	0.12	1.65
23	Leishmania lainsoni	33.28	57.54	7.97	2.44	0.84	0.09	2.73	1.80	0.31	0.93
24	Leishmania macropodum	32.93	57.00	4.73	NA	0.02	0.49	1.18	3.20	0.30	0.11
25	Leishmania major	32.70	59.74	2023-02-10	2.97	1.63	0.01	6.03	0.77	0.09	1.64
26	Leishmania martiniquensis	32.40	59.87	6.81	2.43	0.02	0.51	1.90	2.21	0.12	0.55
27	Leishmania mexicana	32.00	59.83	7.88	2.37	1.73	0.01	3.91	0.91	0.05	1.74
28	Leishmania naiffi	2022-10-31	58.00	4.51	NA	0.93	0.42	1.67	1.48	0	1.35
29	Leishmania orientalis	34.10	59.77	13.17	1.90	0.79	2.05	2024-12-05	2.48	0.08	2.85
30	Leishmania panamensis	33.08	57.00	6.46	NA	0.23	0.36	2.37	3.44	0.07	0.96
31	Leishmania peruviana	2022-10-30	54.00	5.87	NA	0.25	0.38	1.66	3.68	0	0.93
32	Leishmania shawi	32.41	57.76	8.18	2.06	1.83	0.26	2024-11-04	1.26	0.17	2.19
33	Leishmania chancei	32.40	59.67	15.83	1.89	0.75	4.06	6.32	1.38	0.20	4.81
34	Leishmania procaviensis	34.10	59.57	12.25	1.94	0.65	2.23	5.30	1.59	0.15	2.88
35	Leishmania tarentolae	35.40	57.47	14.33	2.00	0.51	0.0	9.47	1.56	1.18	0.51
36	Leishmania tropica	32.70	59.70	8.58	2.62	1.16	0.07	2.42	2.70	0.14	1.25
37	Leishmania turanica	32.40	59.00	8.60	NA	0.05	0.03	6.26	2.30	0.08	0.93
38	Leptomonas pyrrhocoris	30.40	56.65	6.24	2.40	0.05	0.65	3.00	0.29	0.10	0.69
39	Leptomonas seymouri	27.60	55.00	9.16	NA	0.51	0.0	6.63	2.02	0.03	0.51
40	Novymonas esmeralda	2022-08-31	65.00	17.00	NA	1.06	0.16	6.31	10.0	0.77	1.22
41	Lotmaria passim	33.72	53.57	17.65	3.71	0.39	0.0	10.57	2.24	0.73	0.39
42	Paratrypanosoma confusum	24.33	60.00	11.40	NA	0.11	1.10	4.31	5.17	0.79	1.12
43	Phytomonas françai	19.36	48.00	16.80	NA	0.17	0.11	4.74	11.48	0.05	0.28
44	Porcisia deanei	31.26	53.00	13.00	NA	0.10	1.63	11.70	1.00	0.51	1.69
45	Porcisia hertigi	34.90	56.05	2023-10-16	3.05	0.14	2.88	6.28	3.21	0.58	3.02
46	Sergeia sp.	29.50	50.00	36.10	NA	0.71	0.77	8.61	25.93	0.04	1.48
47	Trypanosoma brucei	64.00	42.84	50.60	2.57	4.93	0.09	20.71	10.32	0.55	5.02
48	Trypanosoma congolense	41.20	47.42	45.02	0.77	1.52	0.45	37.61	2023-12-01	0.89	1.98
49	Trypanosoma cruzi Dm28c	53.20	51.56	56.10	1.88	3.20	3.46	44.05	1.02	0.38	6.66
50	Trypanosoma b. evansi	25.40	46.53	12.73	1.99	1.95	0.24	6.68	0.79	0.56	2.19
51	Trypanosoma b. equiperdum	27.00	46.23	22.92	1.76	2.22	0.09	2024-10-10	0.11	0.22	2.31
52	Trypanosoma grayi	23.16	54.00	13.90	NA	1.84	0.03	6.94	2.09	0.10	1.87
53	Trypanosoma melophagium	22.30	41.25	14.76	5.93	2024-10-01	1.31	4.52	0.90	0.83	2.41
54	Trypanosoma theileri	27.62	40.00	20.30	NA	0.37	2.90	10.92	5.11	0.50	3.27
55	Trypanosoma vivax	67.80	53.66	45.16	1.02	4.30	0.97	34.42	2.08	0.18	5.37
56	Vickermania ingenoplastis	35.30	53.86	24.30	3.20	2.24	4.91	3.84	6.15	1.80	7.15
57	Zelonia costaricensis	38.80	64.28	2023-10-13	4.49	1.08	0.42	5.00	2.59	0.57	1.50
NA	Not applicable
Blue names indicate species with unassembled genomes
